# Supplementary material for: Correction: Helminth Colonization Is Associated with Increased Diversity of the Gut Microbiota
Source: PLoS Negl Trop Dis. 2021 Apr 7;15(4):e0009325. doi: 10.1371/journal.pntd.0009325 (PMC8026030; doi:10.1371/journal.pntd.0009325)
Supplement: S1 File — Values for each alpha diversity metric, along with the associated helminth status. (TXT) [file pntd.0009325.s001.txt]

#SampleID	Helminth	Age	observed_species	PD_whole_tree	shannon
DK.007	1	17	3763	50.266229	7.8622538177
DK.016	1	43	2509	31.764926	7.1511518962
DK.025	0	4	1178	27.728946	5.3195550807
DK.033	1	30	2866	43.74699	7.0398911559
DK.046	1	11	2486	45.104757	7.0332915221
DK.047	1	10	3317	48.42	8.2178273233
DK.048	1	7	2715	40.654806	6.8790194143
DK.059	0	27	1945	44.515572	7.4456873673
DK.061	0	3	2473	45.440797	7.0969259809
DK.072	1	12	2422	46.823846	7.9020291097
DK.074	1	5	2300	42.764343	7.390362002
DK.075	1	9	2046	38.542746	7.2775531641
DK.078	1	7	3003	47.708019	6.9927644792
DK.079	1	6	2697	36.984199	6.1641347531
DK.080	1	6	3763	46.63232	7.2028425455
DK.086	1	38	2099	31.374343	6.8884124059
DK.087	1	35	2277	38.959244	7.0183768507
DK.089	1	16	2890	28.732731	6.7513150519
DK.102	1	13	2353	44.269744	7.3759055851
DK.120	1	8	2302	39.572938	7.1449180578
DK.125	1	10	1728	32.068683	6.7766373485
DK.142	0	38	1657	28.748014	6.9054808206
DK.175	1	13	1443	42.161192	7.3459560505
DK.196	1	4	1217	26.687232	5.9691086436
DK.199	0	48	1827	34.859224	6.9146249555
DK.204	1	11	2371	34.816773	7.029072118
J.011	0	32	1795	23.300406	6.5195638486
J.013	0	31	1639	24.041519	6.8512696725
J.015	1	7	4046	37.44914	7.5451771377
J.016	1	3	2320	27.174047	5.4022546263
J.019	0	7	2660	31.592481	7.5291639297
J.020	0	5	3560	37.906061	7.8715677341
J.023	0	7	3063	48.730203	7.9443655132
J.026	1	45	2184	27.655431	7.0529818314
J.029	1	13	2457	33.430521	6.5350519948
J.031	0	43	3465	35.248033	6.9487206328
J.052	0	8	4175	33.214862	7.3215987703
J.056	0	1	4372	46.864372	7.826139687
J.060	0	3	174	6.170587	2.6052396466
J.061	1	9	2065	29.994257	6.6205069517
J.062	1	29	3137	34.69625	7.234145699
J.063	0	32	3247	43.864116	7.7450506688
J.064	1	9	3671	52.961536	8.0097372467
J.065	1	7	2679	49.230027	7.8450638004
J.066	1	4	2153	37.350133	7.2478542012
J.083	1	32	2739	46.495345	7.4337121792
J.087	1	10	3372	45.661996	7.8517521746
J.088	1	7	2538	50.264792	7.9867362638
J.111	1	44	2321	36.547047	7.0790915488
